# Supplementary material for: Influence of Fasting Status and Sample Preparation on Metabolic Biomarker Measurements in Postmenopausal Women
Source: PLoS One. 2016 Dec 8;11(12):e0167832. doi: 10.1371/journal.pone.0167832 (PMC5145182; doi:10.1371/journal.pone.0167832)
Supplement: S1 File — (CSV) [file pone.0167832.s001.csv]

id	bmi	waist_circ	hip_measurement	current_age	race_ethn	adip_t0_1	adip_t0_2	adip_t1_1	adip_t1_2	adip_t3_1	adip_t3_2	adip_t6_1	adip_t6_2	adip_t6_24_1	adip_t6_24_2	adip_t6_48_1	adip_t6_48_2	hmwadip_t0_1	hmwadip_t0_2	hmwadip_t1_1	hmwadip_t1_2	hmwadip_t3_1	hmwadip_t3_2	hmwadip_t6_1	hmwadip_t6_2	hmwadip_t6_24_1	hmwadip_t6_24_2	hmwadip_t6_48_1	hmwadip_t6_48_2	res_t0_1	res_t0_2	res_t1_1	res_t1_2	res_t3_1	res_t3_2	res_t6_1	res_t6_2	res_t6_24_1	res_t6_24_2	res_t6_48_1	res_t6_48_2	pai_t0_1	pai_t0_2	pai_t1_1	pai_t1_2	pai_t3_1	pai_t3_2	pai_t6_1	pai_t6_2
9	29.9	78	161.5	64	White/Non-Hispanic	8194.51	8229.67	8766.96	8573.77	8288.45	8241.41	8229.67	8537.81	8359.29	8335.64	8442.34	8430.45	3055.69	2976.68	3266.58	3215.33	3070.11	3135.23	3084.55	3149.75	3186.14	3215.33	3186.14	2976.68	8.922	8.523	9.812	9.755	9.396	9.225	8.637	8.523	8.523	8.199	8.027	8.065	7.545	7.499	6.908	6.56	6.977	6.704	4.1	4.28
23	23.9	79	91	69	White/Hispanic	20277.3	20468.7	18854	19031.9	19483.9	19347.2	21512.9	21472.9	21103.8	21555.6	21303.4	20906.3	12106	12147.5	11093.7	10801.3	10940.4	11158	13961.1	13527.9	12655.1	12483.9	13804.9	13122	4.817	4.817	4.642	4.785	5.354	5.323	6.585	6.508	5.448	5.133	5.07	5.133	6.903	6.697	5.862	5.729	6.76	6.665	7.101	7.062
66	22.3	77	98.9	56	White/Non-Hispanic	22845.8	23603.7	22984	21286.4	21337.3	20884.8	20322.4	21645.1	20835.2	21957.9	23095.2	21413.7	14120.2	14471.2	12991.1	13825.8	14403.7	13648.6	13238.1	13552.9	13253.7	13648.6	13505.2	13160.5	6.896	6.599	6.636	6.58	6.97	6.784	7.118	7.044	7.524	7.228	7.579	7.579	4.484	4.75	4.115	4.088	5.166	4.921	2.604	2.666
71	30.2	104.5	107.5	67	White/Non-Hispanic	11406.4	11922.3	12323.3	12527.3	12556.7	12279.9	12542	12164.6	12179	13017.9	12689.3	12265.4	6511.83	6389.68	6597.03	6483.54	6445.92	6324.35	6540.17	6315.05	6559.1	6682.76	6305.75	6399.04	8.197	8.386	7.189	6.999	9.429	9.679	7.925	7.967	8.7	8.929	8.093	7.946	9.743	9.858	10.515	10.043	9.858	10.315	10.501	10.715
84	36.3	108.5	118	61	Black/ Non-Hispanic	7291.2	7280.34	6602.28	6407.31	7280.34	7226.14	7172.16	7032.78	7258.63	7236.96	7258.63	6842.11	2305.91	2221.83	2305.91	2267.04	2514.98	2514.98	2541.33	2561.13	2475.55	2541.33	2488.68	2357.89	12.368	12.426	11.238	11.194	10.246	10.157	9.501	9.246	9.799	10.053	11.149	11.016	10.87	10.742	9.962	9.556	7.546	7.609	5.818	6.048
93	36.7	111.2	125.2	68	Black/ Non-Hispanic	15322.7	15250.4	13914.8	13584.1	12629.3	13020.6	12957.4	13584.1	14286	14032	13243.8	12989	8625.09	8580.99	7695.17	7459.16	7571.54	7664.16	7571.54	7726.25	7622.92	7227.07	7197.08	7227.07	10.942	10.641	10.34	10.321	10.716	10.49	9.282	9.225	9.66	9.566	10.019	9.831	5.842	6.152	6.25	6.046	6.515	6.477	5.351	5.419
130	38.7	124	123	59	Black/ Non-Hispanic	3515.72	3765.73	3914.12	3848.87	3143.64	3235.86	3379.43	3541.4	3800.52	3966.83	4197.27	4037.38	830.481	830.481	795.486	830.481	643.967	639.176	805.456	790.509	815.449	795.486	860.7	896.213	9.474	9.37	9.87	9.704	9.995	10.243	8.866	8.887	8.803	9.077	11.006	10.923	14.221	14.675	14.572	14.47	12.464	12.354	14.104	14.602
149	26.2	94.5	104	62	Black/ Non-Hispanic	19917.4	21009.4	20274.3	20984.4	19706.7	19893.9	18059.8	19613.8	20687.2	21134.8	20154.5	20226.3	11759.2	11453.5	11074	10874.8	10901.2	10796	11100.7	10665.6	11167.9	10874.8	10472.3	11074	8.934	9.025	10.437	10.6	10.491	10.528	9.116	8.605	10.131	10.293	10.221	9.751	7.151	6.728	6.837	7.035	6.817	6.612	5.337	5.282
156	25.2	89.7	98.3	65	White/Non-Hispanic	6233.99	6708.38	6407.66	6305.27	6112.53	6295.06	6866.19	7035.81	6870.04	6911.32	7251.43	6823.96	2590.8	2636.92	2479.8	2518.81	2749.97	2736.59	2376.66	2518.81	2716.57	2689.94	2650.15	2696.59	8.508	8.402	7.571	7.507	8.381	8.232	8.211	7.657	8.02	7.785	8.254	8.275	9.194	8.975	8.266	8.456	7.945	7.638	9.18	9.472
166	29	98	108	66	White/Non-Hispanic	8329.9	8318.5	8571.13	8204.96	7196.47	7496.73	7880.17	8137.22	8341.31	8171.06	8455.81	7725.69	3494.66	3524.37	3465.03	3405.99	3347.27	3487.25	3398.64	3325.33	3310.73	3267.03	3209.04	3209.04	5.321	5.343	6.364	6.364	5.428	5.471	6.343	6.364	7.799	7.778	6.386	6.322	7.624	7.966	6.861	6.59	6.804	6.626	4.726	4.868
200	26.6	94	104	60	White/Non-Hispanic	12289.3	12549.9	12138	11089	11590.2	11751.1	11795.2	11839.5	11839.5	11459.8	11677.7	11131.3	6174.95	6113.55	6148.6	5948.42	5819.59	6043.75	5515.79	5374.88	5692.09	5802.51	5717.49	5700.55	8.916	9.021	8.916	8.463	8.69	8.614	8.463	8.629	7.933	7.629	8.267	8.024	9.97	10.703	10.193	10.089	10.034	10.209	9.15	9.134
241	35.2	128.1	137.9	57	White/Non-Hispanic	5694.66	5753.68	6295.06	6254.32	6173.14	6407.66	6500.38	6112.53	5616.31	5163.7	5489.81	5793.15	2389.48	2357.47	2564.55	2531.85	2492.78	2440.97	2370.26	2300.15	2466.84	2499.28	2136.82	2180.46	10.098	10.078	10.326	9.932	9.328	9.474	9.787	9.62	9.474	9.181	8.845	8.719	4.604	4.567	4.451	4.669	4.647	4.647	4.312	4.225
258	20.3	76	93.5	57	White/Non-Hispanic	16837.2	16151.6	18625.6	19274.9	18646.9	18882.7	16384.2	16489.8	17130.4	16740.4	17209.4	17508.5	7761.5	7514.19	8794.27	8547.08	8599.08	8389.27	7730.33	7678.48	7212.21	7103.41	7647.5	7262	8.711	8.752	8.812	8.59	8.449	8.266	9.936	9.576	8.994	8.953	8.812	8.489	10.594	10.416	10.569	10.828	10.181	9.963	11.039	11.079
277	21.1	76.5	88.6	59	Asian	7496.73	7869.08	8013.77	7802.74	8513.37	9052.72	9184.39	8617.49	9028.9	8582.71	8698.94	8421.37	3494.66	3457.63	3636.5	3576.56	3613.98	3569.09	3689.2	3940.98	3864.1	3659.06	3802.97	3742.15	4.893	5	5.172	4.936	4.549	4.549	5.279	5.172	5.321	5.236	5.022	4.936	6.348	6.163	7.652	7.64	5.579	5.9	8.558	8.33
297	24.7	90.5	97.5	57	White/Non-Hispanic	20994.1	21289.1	18325.6	18188.9	16910.6	17708.6	18963.8	19291.1	17444.9	17708.6	19332.4	19415.3	10068.3	9932.4	9675.45	9228.42	9510.29	9864.93	11638.4	11537.7	9336.18	9132.13	9357.83	9089.54	4.567	4.466	4.77	4.77	5.073	4.922	5.351	5.25	5.502	5.401	5.552	5.602	8.637	8.663	6.716	6.742	7.373	6.967	6.078	6.362
319	29.7	93.8	118.7	69	White/Non-Hispanic	13316.8	14536	13620.8	13783.2	13003.2	12787.4	13947.4	13701.8	12514.5	12394.8	13588.5	13848.7	7498.71	7448.05	7207.75	6952.67	6693.36	7011.06	7549.59	7478.42	6328.46	6264.14	6788.75	6598.73	13.565	13.245	12.961	13.032	15.154	14.608	14.855	14.907	13.21	12.979	13.936	14.007	10.834	10.909	8.724	9.46	8.003	8.513	7.498	7.655
358	29.2	109	109	52	Black/ Non-Hispanic	4689.6	4520.81	4565.01	4582.74	4707.5	4815.41	4761.34	4459.17	4485.55	4698.55	4855.67	4618.26	1814.44	1852.2	1770.49	1776.76	1820.72	1808.15	1664.22	1645.53	1757.95	1682.93	1626.86	1515.21	8.433	8.342	9.366	9.441	11.679	11.208	10.097	10.202	6.955	6.924	8.236	7.963	7.815	7.72	7.696	8.07	6.483	6.673	6.325	6.079
372	24.9	92.5	102	64	White/Hispanic	34825.9	35875.1	32555.1	33389	32927.1	31236	36061.8	35005.4	36869.7	37553.2	36534.2	36629.6	22262.2	23746.9	23275.3	21524.9	22815.3	22682.1	25357.4	23944.6	26072.1	24815.5	22842	21106.3	6.678	6.709	6.662	6.26	7.948	7.979	8.191	8.024	6.6	6.77	6.662	6.724	7.181	7.244	5.747	5.966	6.198	6.309	5.344	5.581
398	27	101.5	104.7	64	White/Non-Hispanic	8843.73	9132.99	9036.01	8524.27	9316.38	8975.68	8096.4	8280.05	8547.73	8465.79	9242.78	9132.99	2932.53	2803.67	3160.71	3216.87	3301.74	3315.95	2905.25	3014.85	3118.81	3202.8	2973.6	2864.48	10.181	10.036	10.347	10.223	10.532	10.532	12.249	12.168	10.119	10.285	11.538	11.354	10.145	10.474	9.538	9.158	8.485	8.222	6.434	6.565
425	19.8	71.7	87.5	69	White/Non-Hispanic	22931.8	24502.1	23159.8	23927	19561.2	19792.8	21016.7	21084.4	21357.8	20949.1	20814.7	19963	10719.5	10601.1	10518.8	10113.9	10343.9	10125.3	10079.7	9977.55	11227.2	11141.4	10102.4	9775.46	6.98	6.955	13.84	13.475	6.004	6.055	6.18	5.904	6.38	6.18	6.355	6.405	5.673	5.966	6.82	6.397	6.759	6.811	4.409	4.615
442	18.7	76.5	91	62	White/Hispanic	22618.1	22421.1	25524.7	25188.5	24289.1	25300.1	23502	23399.1	26299.8	26270.6	24423.1	24235.8	14917.2	14980.4	15591.3	15267.3	15509.8	15396.3	15490.1	15163.5	15428.6	15656.7	14557.9	13829.5	6.28	6.237	5.918	5.706	6.809	6.555	6.682	6.513	6.237	6.131	6.343	6.301	8.166	8.109	7.845	7.88	8.922	8.465	7.246	7.617
448	38.9	107.5	134	64	Black/ Non-Hispanic	4742.05	4714.88	4226.23	3857.34	4159.71	4356.96	4746.87	4400.78	5082.49	4728.93	4567.43	4542.59	1040.97	1040.97	1040.97	1021.66	874.114	925.333	995.931	1008.79	995.931	1008.79	1105.47	1086.1	7.933	8.238	19.029	18.302	16.221	16.908	16.93	17.616	14.738	14.479	17.101	16.5	13.319	13.678	13.707	13.657	9.99	9.927	6.806	6.775
492	28.5	106	107	51	White/Non-Hispanic	7439.43	7347.38	6816.1	7054.43	7174.98	7094.51	7154.83	7306.64	7834.21	7982.22	8250.07	8078.12	382.796	393.952	427.431	421.849	433.012	433.012	427.431	416.269	409.489	403.123	528.029	505.648	6.48	6.53	5.376	5.25	7.105	7.155	6.455	6.38	5.954	6.08	6.205	6.23	10.755	10.764	8.334	7.924	7.356	7.823	8.126	8.351
530	28.2	97.1	104.5	71	White/Non-Hispanic	16537.6	17287.2	15171.4	15052	15922.3	15586.9	17078.2	17363.8	15692.2	15692.2	16173.3	16227.5	8262.8	7710.55	8563.06	8422.91	8220.39	8199.23	8825.25	9340.54	9474.25	9305.59	8294.69	8051.96	10.697	10.656	10.45	9.953	11.17	11.088	11.68	11.639	10.677	10.718	10.882	10.594	11.081	11.088	9.391	9.638	9.603	9.932	10.203	10.459
583	25.5	96	105	62	White/Non-Hispanic	3025.78	2974.1	2880.48	3084.07	2596.37	2460.96	2952.01	3114.86	3055.41	3025.78	2907.95	2711.46	549.334	549.334	486.946	475.613	515.291	532.309	452.955	464.283	458.619	464.283	475.613	492.614	10.293	9.914	9.859	9.841	10.04	10.401	10.977	10.888	9.334	9.261	9.497	9.243	10.739	10.97	10.222	10.134	9.249	8.983	8.425	8.745
596	25.6	96.8	116	556	White/Non-Hispanic	19327.5	18951.1	20411.7	20930.4	22347.7	22470.2	20999	19905.8	20793.8	20411.7	20839.3	20212.2	11606.5	11778.1	12704.2	12634.5	13000.4	12986.2	12316.9	12303.3	12468.1	12358	11817.9	11831.2	11.254	11.026	13.842	13.577	20.285	21.149	15.617	15.047	13.699	13.515	12.099	11.687	10.694	10.579	9.022	9.593	9.415	9.358	9.079	9.251
609	33.4	106.5	127	50	Black/ Non-Hispanic	12064.4	12207.8	12498	11711.3	10905.7	10419.5	10654.2	10641.1	9934.41	9884.17	11012.7	11026.1	5459.15	5380.88	5537.9	5328.96	5424.31	5389.55	5191.52	5038.65	5294.46	5285.85	4946.14	4879.28	15.535	15.23	14.721	14.721	14.802	15.108	14.904	14.415	13.536	13.167	13.617	13.433	6.583	6.84	8.772	8.879	8.394	8.608	7.196	7.645
637	30.6	101.6	118.5	54	Black/ Non-Hispanic	9173.21	8925.73	9098.55	9311.02	9123.39	9110.96	8864.47	8418.56	8490	8561.77	8513.89	8633.88	4682.76	4957.99	4341.02	4308.96	4269	4269	4149.91	3799.46	4316.97	4269	4110.46	4031.96	8.751	8.903	8.389	8.256	8.046	7.836	8.332	8.046	8.065	8.065	7.664	7.721	6.591	6.553	5.751	6.023	5.842	6.114	6.568	6.235
646	35	108	118	58	Black/ Non-Hispanic	2974.1	2937.31	3010.99	2996.22	2791.16	2820.26	3423.9	3446.81	3370.61	3423.9	3006.41	3092.53	458.619	447.292	430.305	452.955	390.679	396.339	464.283	469.948	430.305	452.955	441.629	447.292	20.69	20.414	22.05	21.173	19.637	19.688	21.276	21.087	19.844	19.844	20.397	19.896	10.494	10.623	14.961	14.744	12.677	12.059	8.432	8.711
680	25.3	86	97	59	White/Non-Hispanic	11609	11502.6	10471.9	10363.7	10302	10713.4	10450.4	11174.5	11905.2	12443.8	11793.8	10832.3	4769.17	4723.05	4900.78	4800.02	4547.77	4692.39	5555.38	5490.03	5057.38	4978.84	5182.98	4904.19	11.523	11.352	10.861	10.984	10.788	11.156	11.547	11.841	10.419	10.444	10.69	10.444	8.836	9.357	10.329	10.043	8.801	8.671	8.022	8.619
709	23.1	77.3	94.5	63	White/Non-Hispanic	26286.6	25984.2	29127.8	28686.5	29403.3	29196.4	29999.1	29577.1	32493.3	31990.2	33529.1	32454.3	16377.5	15624.4	16476.8	15775.8	14997.3	15270.7	16921.5	16219.9	16122.3	16921.5	15852.1	15737.8	9.436	9.335	8.933	8.61	8.509	8.449	8.145	8.347	7.84	7.901	8.043	7.819	7.121	7.169	6.624	7.225	6.848	7.025	6.447	6.76
715	35.8	117.5	128	54	White/Non-Hispanic	18079.7	18519.4	15984.1	16002.6	17051.8	17110.7	16002.6	14905.1	15533.2	15842.9	15311.1	14748.7	8283.07	7834.62	7103.41	7073.92	8046.06	7982.23	7524.39	7271.98	7616.6	7503.99	7054.3	7054.3	9.816	9.796	9.476	9.175	10.235	10.315	10.811	10.851	11.089	10.633	11.464	11.345	5.905	5.719	4.937	5.304	5.448	5.448	5.568	5.432
734	23.3	84	106.1	54	Other	18544.5	18805.4	19405.8	19701.7	19405.8	20378.4	19360.7	19383.2	19315.6	19655.9	22851.8	21054.7	13629.5	13705.3	14278.8	13703.2	13735.8	12917.7	13935	13614.3	13374	13210.7	14352.8	13830.9	8.332	8.237	9.698	9.642	12.831	12.327	9.66	9.547	9.868	9.66	10.34	10.189	6.356	6.704	7.067	7.219	7.242	7.007	6.212	6.454
747	22.6	79.5	90.8	70	White/Non-Hispanic	13253.5	13065.4	13881.5	13428.1	11954.3	12231.8	13096.6	13701.8	13997	13734.3	13174.9	13332.6	7713.81	7287.33	8635.62	8112.78	7922.2	8080.81	7001.31	7257.42	8736.1	8546.96	8102.12	7922.2	8.295	8.331	9.152	8.806	9.95	10.076	9.57	9.188	8.842	8.842	8.642	8.496	12.236	11.78	12.181	12.596	11.392	11.664	12.127	12.113
761	26.1	105.5	107.8	69	White/Hispanic	7142.89	7351.91	7756.01	7790.17	7586.33	7665.28	8501.94	8490	7801.58	7904.61	8008.34	7904.61	4229.18	4181.55	4094.72	3907.4	3700.09	3861.02	4213.28	4110.46	4157.81	4142.01	3953.96	3884.19	7.97	8.046	7.702	7.492	6.318	6.144	7.893	7.836	7.932	7.817	8.941	8.656	3.889	3.949	4.16	3.799	3.4	3.483	3.37	3.355
804	46.4	122	146	54	White/Non-Hispanic	7140.33	6963.07	7245.56	7014.99	7415.44	7362.15	7171.82	7608.83	7108.9	7362.15	7760.94	7404.77	2472.37	2472.37	2657.13	2600.01	2103.24	2199.8	2671.45	2721.68	2620.92	2472.37	2635.68	2493.56	6.189	6.171	11.001	10.545	10.068	9.872	10.762	10.567	10.697	10.567	10.22	9.568	11.28	11.795	15.724	15.527	12.444	12.416	12.331	12.959
809	31.1	107	113	64	White/Non-Hispanic	13276.9	13228.5	12720.8	12411.4	12736.5	12627.4	13260.7	13341.6	12925.2	13537.5	12972.7	12032.9	8183.3	7998.95	7887.59	7938.09	7958.34	8121.55	8029.49	7657.85	8019.3	8152.39	8101.04	8019.3	5.683	5.605	5.401	5.464	5.181	5.07	5.746	5.887	5.996	5.98	5.448	5.244	14.878	14.71	16.43	16.342	15.454	14.942	11.914	12.018
810	25.5	80	104	58	White/Non-Hispanic	12352	12838.6	13935	14289.4	15345.6	14868.4	13569.5	12841.1	16050.2	15694.5	14143.6	13232	6088.28	6551.77	7172.27	7111.93	6609.64	6417.69	7314.12	6962.25	7182.35	7111.93	6873.22	6765.21	17.359	17.273	5.916	6.026	6.026	6.004	6.421	6.487	5.96	5.762	5.387	5.365	6.904	6.834	6.405	6.735	6.883	6.848	7.066	6.933
821	23.3	81	95.5	55	White/Non-Hispanic	31810.1	34989.9	29161.4	29194.4	31048.4	32369.2	26787.7	25703.4	30414.1	27816.8	33844.7	31012.7	14587.9	13991.3	16195.6	15914.2	17155.9	17155.9	14878.9	14242.3	14648.8	14894.4	14304.6	14208.6	6.205	6.305	5.829	5.628	5.451	5.401	6.605	6.655	5.552	5.527	5.778	5.577	7.94	7.679	8.116	7.831	6.993	7.269	6.569	6.405
913	22.3	86	98.5	61	White/Non-Hispanic	11823.9	11783.4	14251.8	13737.5	12913.5	13208.7	13621.4	13478.7	11019.3	11622.4	12345.9	12727	6954.58	6973.16	6410.04	6436.3	5247.87	5199.98	6176.04	6253.58	5320.04	5247.87	5152.27	4994.51	8.05	8.223	7.379	7.304	7.08	7.379	8.025	7.777	7.677	7.802	7.628	7.379	9.617	9.522	8.308	8.715	8.515	8.463	7.088	7.036
935	20.3	83	93	66	White/Non-Hispanic	23509.8	22051.8	23456	25596.9	21901.3	23509.8	24332.7	25100.1	25187	24276.9	28552.3	28022.7	14623	14002.9	12607.7	12128	12172.3	12425.8	13620.3	12885.1	12546.8	12365.7	13571.2	13553.9	8.368	8.266	8.307	8.408	8.873	8.913	9.056	8.55	7.534	7.452	7.144	7.144	7.635	7.932	7.346	7.426	6.64	6.071	6.127	5.935
942	26.4	92	101	62	Black/ Non-Hispanic	7186.58	7469.53	7546.57	7690.63	7858.46	7892.24	8107.81	7502.5	6887.35	7197.37	6729.33	6876.77	2770.07	2850.93	2716.57	2696.59	2670.02	2749.97	2623.72	2709.9	2564.55	2656.76	2584.23	2617.12	8.147	8.147	7.87	7.956	9.139	9.244	7.399	7.119	7.828	7.721	7.507	7.27	9.201	8.975	8.729	8.785	8.507	8.113	5.981	6.025
997	29.8	93.6	109	75	White/Non-Hispanic	12061.2	11352	12973.1	12374.7	12910.8	12617.7	11057.3	11057.3	11753.4	10891.3	11884.6	11267.2	4899.83	4883.64	5255.68	5231.4	4883.64	4997.43	4779.01	4787.03	5087.67	4891.73	4835.23	4556.98	12.27	11.976	13.111	13.637	12.133	12.094	12.29	11.799	12.113	12.035	10.99	11.148	6.856	6.6	6.808	6.632	6.095	6.183	4.595	4.754
998	47	122	143	70	White/Non-Hispanic	11508.2	11770.4	12066.7	12232	12660.3	12863	12156.6	11873.5	11829.2	11770.4	12051.7	12521.4	5948.05	6317.3	6317.3	6112.94	6270.58	6011.93	6496.33	6261.25	5975.39	6030.24	5948.05	5975.39	9.566	9.396	11.261	10.716	9.887	9.774	10.283	10	10.057	9.755	10.095	9.755	10.582	11.014	9.402	9.761	7.461	7.888	6.129	6.313
999	32	103	109	65	White/Non-Hispanic	6314.27	6375.11	5876.04	5432.4	6083.46	6477.12	6621.19	6548.97	7051.82	6977.37	6293.9	6183.34	1772.77	1772.77	1785.06	1785.06	1809.68	1859.06	2014.62	2014.62	1871.43	1828.17	1883.82	1748.22	6.153	5.986	6.815	6.815	6.505	6.34	5.903	5.903	5.945	5.924	5.924	5.861	14.756	14.26	12.716	12.505	10.343	9.996	7.49	7.683
[truncated: 114 more columns]
